# Supplementary material for: Efficient learning representation of noise-reduced foam effects with convolutional denoising networks
Source: PLoS One. 2022 Oct 10;17(10):e0275117. doi: 10.1371/journal.pone.0275117 (PMC9551625; doi:10.1371/journal.pone.0275117)
Supplement: S1 Data — The training datas are presented in the Supporting Information. (ZIP) [file pone.0275117.s002.zip]

Archive with 2,683 entries (2,674 files):
- Rotating emitter/
- Rotating emitter/with filtering/
- Rotating emitter/with filtering/originAcc-0.bmp
- Rotating emitter/with filtering/originAcc-1.bmp
- Rotating emitter/with filtering/originAcc-10.bmp
- Rotating emitter/with filtering/originAcc-100.bmp
- Rotating emitter/with filtering/originAcc-101.bmp
- Rotating emitter/with filtering/originAcc-102.bmp
- Rotating emitter/with filtering/originAcc-103.bmp
- Rotating emitter/with filtering/originAcc-104.bmp
- Rotating emitter/with filtering/originAcc-105.bmp
- Rotating emitter/with filtering/originAcc-106.bmp
- Rotating emitter/with filtering/originAcc-107.bmp
- Rotating emitter/with filtering/originAcc-108.bmp
- Rotating emitter/with filtering/originAcc-109.bmp
- Rotating emitter/with filtering/originAcc-11.bmp
- Rotating emitter/with filtering/originAcc-110.bmp
- Rotating emitter/with filtering/originAcc-111.bmp
- Rotating emitter/with filtering/originAcc-112.bmp
- Rotating emitter/with filtering/originAcc-113.bmp
- Rotating emitter/with filtering/originAcc-114.bmp
- Rotating emitter/with filtering/originAcc-115.bmp
- Rotating emitter/with filtering/originAcc-116.bmp
- Rotating emitter/with filtering/originAcc-117.bmp
- Rotating emitter/with filtering/originAcc-118.bmp
- Rotating emitter/with filtering/originAcc-119.bmp
- Rotating emitter/with filtering/originAcc-12.bmp
- Rotating emitter/with filtering/originAcc-120.bmp
- Rotating emitter/with filtering/originAcc-121.bmp
- Rotating emitter/with filtering/originAcc-122.bmp
- Rotating emitter/with filtering/originAcc-123.bmp
- Rotating emitter/with filtering/originAcc-124.bmp
- Rotating emitter/with filtering/originAcc-125.bmp
- Rotating emitter/with filtering/originAcc-126.bmp
- Rotating emitter/with filtering/originAcc-127.bmp
- Rotating emitter/with filtering/originAcc-128.bmp
- Rotating emitter/with filtering/originAcc-129.bmp
- Rotating emitter/with filtering/originAcc-13.bmp
- Rotating emitter/with filtering/originAcc-130.bmp
- Rotating emitter/with filtering/originAcc-131.bmp
- Rotating emitter/with filtering/originAcc-132.bmp
- Rotating emitter/with filtering/originAcc-133.bmp
- Rotating emitter/with filtering/originAcc-134.bmp
- Rotating emitter/with filtering/originAcc-135.bmp
- Rotating emitter/with filtering/originAcc-136.bmp
- Rotating emitter/with filtering/originAcc-137.bmp
- Rotating emitter/with filtering/originAcc-138.bmp
- Rotating emitter/with filtering/originAcc-139.bmp
- Rotating emitter/with filtering/originAcc-14.bmp
- Rotating emitter/with filtering/originAcc-140.bmp
- Rotating emitter/with filtering/originAcc-141.bmp
- Rotating emitter/with filtering/originAcc-142.bmp
- Rotating emitter/with filtering/originAcc-143.bmp
- Rotating emitter/with filtering/originAcc-144.bmp
- Rotating emitter/with filtering/originAcc-145.bmp
- Rotating emitter/with filtering/originAcc-146.bmp
- Rotating emitter/with filtering/originAcc-147.bmp
- Rotating emitter/with filtering/originAcc-148.bmp
- Rotating emitter/with filtering/originAcc-149.bmp
- Rotating emitter/with filtering/originAcc-15.bmp
- Rotating emitter/with filtering/originAcc-150.bmp
- Rotating emitter/with filtering/originAcc-151.bmp
- Rotating emitter/with filtering/originAcc-152.bmp
- Rotating emitter/with filtering/originAcc-153.bmp
- Rotating emitter/with filtering/originAcc-154.bmp
- Rotating emitter/with filtering/originAcc-155.bmp
- Rotating emitter/with filtering/originAcc-156.bmp
- Rotating emitter/with filtering/originAcc-157.bmp
- Rotating emitter/with filtering/originAcc-158.bmp
- Rotating emitter/with filtering/originAcc-159.bmp
- Rotating emitter/with filtering/originAcc-16.bmp
- Rotating emitter/with filtering/originAcc-160.bmp
- Rotating emitter/with filtering/originAcc-161.bmp
- Rotating emitter/with filtering/originAcc-162.bmp
- Rotating emitter/with filtering/originAcc-163.bmp
- Rotating emitter/with filtering/originAcc-164.bmp
- Rotating emitter/with filtering/originAcc-165.bmp
- Rotating emitter/with filtering/originAcc-166.bmp
- Rotating emitter/with filtering/originAcc-167.bmp
- Rotating emitter/with filtering/originAcc-168.bmp
- Rotating emitter/with filtering/originAcc-169.bmp
- Rotating emitter/with filtering/originAcc-17.bmp
- Rotating emitter/with filtering/originAcc-170.bmp
- Rotating emitter/with filtering/originAcc-171.bmp
- Rotating emitter/with filtering/originAcc-172.bmp
- Rotating emitter/with filtering/originAcc-173.bmp
- Rotating emitter/with filtering/originAcc-174.bmp
- Rotating emitter/with filtering/originAcc-175.bmp
- Rotating emitter/with filtering/originAcc-176.bmp
- Rotating emitter/with filtering/originAcc-177.bmp
- Rotating emitter/with filtering/originAcc-178.bmp
- Rotating emitter/with filtering/originAcc-179.bmp
- Rotating emitter/with filtering/originAcc-18.bmp
- Rotating emitter/with filtering/originAcc-180.bmp
- Rotating emitter/with filtering/originAcc-181.bmp
- Rotating emitter/with filtering/originAcc-182.bmp
- Rotating emitter/with filtering/originAcc-183.bmp
- Rotating emitter/with filtering/originAcc-184.bmp
- Rotating emitter/with filtering/originAcc-185.bmp
- Rotating emitter/with filtering/originAcc-186.bmp
- Rotating emitter/with filtering/originAcc-187.bmp
- Rotating emitter/with filtering/originAcc-188.bmp
- Rotating emitter/with filtering/originAcc-189.bmp
- Rotating emitter/with filtering/originAcc-19.bmp
- Rotating emitter/with filtering/originAcc-190.bmp
- Rotating emitter/with filtering/originAcc-191.bmp
- Rotating emitter/with filtering/originAcc-192.bmp
- Rotating emitter/with filtering/originAcc-193.bmp
- Rotating emitter/with filtering/originAcc-194.bmp
- Rotating emitter/with filtering/originAcc-195.bmp
- Rotating emitter/with filtering/originAcc-196.bmp
- Rotating emitter/with filtering/originAcc-197.bmp
- Rotating emitter/with filtering/originAcc-198.bmp
- Rotating emitter/with filtering/originAcc-199.bmp
- Rotating emitter/with filtering/originAcc-2.bmp
- Rotating emitter/with filtering/originAcc-20.bmp
- Rotating emitter/with filtering/originAcc-200.bmp
- Rotating emitter/with filtering/originAcc-201.bmp
- Rotating emitter/with filtering/originAcc-202.bmp
- Rotating emitter/with filtering/originAcc-203.bmp
- Rotating emitter/with filtering/originAcc-204.bmp
- Rotating emitter/with filtering/originAcc-205.bmp
- Rotating emitter/with filtering/originAcc-206.bmp
- Rotating emitter/with filtering/originAcc-207.bmp
- Rotating emitter/with filtering/originAcc-208.bmp
- Rotating emitter/with filtering/originAcc-209.bmp
- Rotating emitter/with filtering/originAcc-21.bmp
- Rotating emitter/with filtering/originAcc-210.bmp
- Rotating emitter/with filtering/originAcc-211.bmp
- Rotating emitter/with filtering/originAcc-212.bmp
- Rotating emitter/with filtering/originAcc-213.bmp
- Rotating emitter/with filtering/originAcc-214.bmp
- Rotating emitter/with filtering/originAcc-215.bmp
- Rotating emitter/with filtering/originAcc-216.bmp
- Rotating emitter/with filtering/originAcc-217.bmp
- Rotating emitter/with filtering/originAcc-218.bmp
- Rotating emitter/with filtering/originAcc-219.bmp
- Rotating emitter/with filtering/originAcc-22.bmp
- Rotating emitter/with filtering/originAcc-220.bmp
- Rotating emitter/with filtering/originAcc-221.bmp
- Rotating emitter/with filtering/originAcc-222.bmp
- Rotating emitter/with filtering/originAcc-223.bmp
- Rotating emitter/with filtering/originAcc-224.bmp
- Rotating emitter/with filtering/originAcc-225.bmp
- Rotating emitter/with filtering/originAcc-226.bmp
- Rotating emitter/with filtering/originAcc-227.bmp
- Rotating emitter/with filtering/originAcc-228.bmp
- Rotating emitter/with filtering/originAcc-229.bmp
- Rotating emitter/with filtering/originAcc-23.bmp
- Rotating emitter/with filtering/originAcc-230.bmp
- Rotating emitter/with filtering/originAcc-231.bmp
- Rotating emitter/with filtering/originAcc-232.bmp
- Rotating emitter/with filtering/originAcc-233.bmp
- Rotating emitter/with filtering/originAcc-234.bmp
- Rotating emitter/with filtering/originAcc-235.bmp
- Rotating emitter/with filtering/originAcc-236.bmp
- Rotating emitter/with filtering/originAcc-237.bmp
- Rotating emitter/with filtering/originAcc-238.bmp
- Rotating emitter/with filtering/originAcc-239.bmp
- Rotating emitter/with filtering/originAcc-24.bmp
- Rotating emitter/with filtering/originAcc-240.bmp
- Rotating emitter/with filtering/originAcc-241.bmp
- Rotating emitter/with filtering/originAcc-242.bmp
- Rotating emitter/with filtering/originAcc-243.bmp
- Rotating emitter/with filtering/originAcc-244.bmp
- Rotating emitter/with filtering/originAcc-245.bmp
- Rotating emitter/with filtering/originAcc-246.bmp
- Rotating emitter/with filtering/originAcc-247.bmp
- Rotating emitter/with filtering/originAcc-248.bmp
- Rotating emitter/with filtering/originAcc-249.bmp
- Rotating emitter/with filtering/originAcc-25.bmp
- Rotating emitter/with filtering/originAcc-250.bmp
- Rotating emitter/with filtering/originAcc-251.bmp
- Rotating emitter/with filtering/originAcc-252.bmp
- Rotating emitter/with filtering/originAcc-253.bmp
- Rotating emitter/with filtering/originAcc-254.bmp
- Rotating emitter/with filtering/originAcc-255.bmp
- Rotating emitter/with filtering/originAcc-256.bmp
- Rotating emitter/with filtering/originAcc-257.bmp
- Rotating emitter/with filtering/originAcc-258.bmp
- Rotating emitter/with filtering/originAcc-259.bmp
- Rotating emitter/with filtering/originAcc-26.bmp
- Rotating emitter/with filtering/originAcc-260.bmp
- Rotating emitter/with filtering/originAcc-261.bmp
- Rotating emitter/with filtering/originAcc-262.bmp
- Rotating emitter/with filtering/originAcc-263.bmp
- Rotating emitter/with filtering/originAcc-264.bmp
- Rotating emitter/with filtering/originAcc-265.bmp
- Rotating emitter/with filtering/originAcc-266.bmp
- Rotating emitter/with filtering/originAcc-267.bmp
- Rotating emitter/with filtering/originAcc-268.bmp
- Rotating emitter/with filtering/originAcc-269.bmp
- Rotating emitter/with filtering/originAcc-27.bmp
- Rotating emitter/with filtering/originAcc-270.bmp
- Rotating emitter/with filtering/originAcc-271.bmp
- Rotating emitter/with filtering/originAcc-272.bmp
- Rotating emitter/with filtering/originAcc-273.bmp
- Rotating emitter/with filtering/originAcc-274.bmp
- Rotating emitter/with filtering/originAcc-275.bmp
- Rotating emitter/with filtering/originAcc-276.bmp
- Rotating emitter/with filtering/originAcc-277.bmp
- Rotating emitter/with filtering/originAcc-278.bmp
- Rotating emitter/with filtering/originAcc-279.bmp
- Rotating emitter/with filtering/originAcc-28.bmp
- Rotating emitter/with filtering/originAcc-280.bmp
- Rotating emitter/with filtering/originAcc-281.bmp
- Rotating emitter/with filtering/originAcc-282.bmp
- Rotating emitter/with filtering/originAcc-283.bmp
- Rotating emitter/with filtering/originAcc-284.bmp
- Rotating emitter/with filtering/originAcc-285.bmp
- Rotating emitter/with filtering/originAcc-286.bmp
- Rotating emitter/with filtering/originAcc-287.bmp
- Rotating emitter/with filtering/originAcc-288.bmp
- Rotating emitter/with filtering/originAcc-289.bmp
- Rotating emitter/with filtering/originAcc-29.bmp
- Rotating emitter/with filtering/originAcc-290.bmp
- Rotating emitter/with filtering/originAcc-291.bmp
- Rotating emitter/with filtering/originAcc-292.bmp
- Rotating emitter/with filtering/originAcc-293.bmp
- Rotating emitter/with filtering/originAcc-294.bmp
- Rotating emitter/with filtering/originAcc-295.bmp
- Rotating emitter/with filtering/originAcc-296.bmp
- Rotating emitter/with filtering/originAcc-297.bmp
- Rotating emitter/with filtering/originAcc-298.bmp
- Rotating emitter/with filtering/originAcc-299.bmp
- Rotating emitter/with filtering/originAcc-3.bmp
- Rotating emitter/with filtering/originAcc-30.bmp
- Rotating emitter/with filtering/originAcc-300.bmp
- Rotating emitter/with filtering/originAcc-301.bmp
- Rotating emitter/with filtering/originAcc-302.bmp
- Rotating emitter/with filtering/originAcc-303.bmp
- Rotating emitter/with filtering/originAcc-304.bmp
- Rotating emitter/with filtering/originAcc-305.bmp
- Rotating emitter/with filtering/originAcc-306.bmp
- Rotating emitter/with filtering/originAcc-307.bmp
- Rotating emitter/with filtering/originAcc-308.bmp
- Rotating emitter/with filtering/originAcc-309.bmp
- Rotating emitter/with filtering/originAcc-31.bmp
- Rotating emitter/with filtering/originAcc-310.bmp
- Rotating emitter/with filtering/originAcc-311.bmp
- Rotating emitter/with filtering/originAcc-312.bmp
- Rotating emitter/with filtering/originAcc-313.bmp
- Rotating emitter/with filtering/originAcc-314.bmp
- Rotating emitter/with filtering/originAcc-315.bmp
- Rotating emitter/with filtering/originAcc-316.bmp
- Rotating emitter/with filtering/originAcc-317.bmp
- Rotating emitter/with filtering/originAcc-318.bmp
- Rotating emitter/with filtering/originAcc-319.bmp
- Rotating emitter/with filtering/originAcc-32.bmp
- Rotating emitter/with filtering/originAcc-320.bmp
- Rotating emitter/with filtering/originAcc-321.bmp
- Rotating emitter/with filtering/originAcc-322.bmp
- Rotating emitter/with filtering/originAcc-323.bmp
- Rotating emitter/with filtering/originAcc-324.bmp
- Rotating emitter/with filtering/originAcc-325.bmp
- Rotating emitter/with filtering/originAcc-326.bmp
- Rotating emitter/with filtering/originAcc-327.bmp
- Rotating emitter/with filtering/originAcc-328.bmp
- Rotating emitter/with filtering/originAcc-329.bmp
- Rotating emitter/with filtering/originAcc-33.bmp
- Rotating emitter/with filtering/originAcc-330.bmp
- Rotating emitter/with filtering/originAcc-331.bmp
- Rotating emitter/with filtering/originAcc-332.bmp
- Rotating emitter/with filtering/originAcc-333.bmp
- Rotating emitter/with filtering/originAcc-334.bmp
- Rotating emitter/with filtering/originAcc-335.bmp
- Rotating emitter/with filtering/originAcc-336.bmp
- Rotating emitter/with filtering/originAcc-337.bmp
- Rotating emitter/with filtering/originAcc-338.bmp
- Rotating emitter/with filtering/originAcc-339.bmp
- Rotating emitter/with filtering/originAcc-34.bmp
- Rotating emitter/with filtering/originAcc-340.bmp
- Rotating emitter/with filtering/originAcc-341.bmp
- Rotating emitter/with filtering/originAcc-342.bmp
- Rotating emitter/with filtering/originAcc-343.bmp
- Rotating emitter/with filtering/originAcc-344.bmp
- Rotating emitter/with filtering/originAcc-345.bmp
- Rotating emitter/with filtering/originAcc-346.bmp
- Rotating emitter/with filtering/originAcc-347.bmp
- Rotating emitter/with filtering/originAcc-348.bmp
- Rotating emitter/with filtering/originAcc-349.bmp
- Rotating emitter/with filtering/originAcc-35.bmp
- Rotating emitter/with filtering/originAcc-350.bmp
- Rotating emitter/with filtering/originAcc-351.bmp
- Rotating emitter/with filtering/originAcc-352.bmp
- Rotating emitter/with filtering/originAcc-353.bmp
- Rotating emitter/with filtering/originAcc-354.bmp
- Rotating emitter/with filtering/originAcc-355.bmp
- Rotating emitter/with filtering/originAcc-356.bmp
- Rotating emitter/with filtering/originAcc-357.bmp
- Rotating emitter/with filtering/originAcc-358.bmp
- Rotating emitter/with filtering/originAcc-359.bmp
- Rotating emitter/with filtering/originAcc-36.bmp
- Rotating emitter/with filtering/originAcc-360.bmp
- Rotating emitter/with filtering/originAcc-361.bmp
- Rotating emitter/with filtering/originAcc-362.bmp
- Rotating emitter/with filtering/originAcc-363.bmp
- Rotating emitter/with filtering/originAcc-364.bmp
- Rotating emitter/with filtering/originAcc-365.bmp
- Rotating emitter/with filtering/originAcc-366.bmp
[truncated: 2,383 more entries]
